# Supplementary material for: A neural network to create super‐resolution MR from multiple 2D brain scans of pediatric patients
Source: Med Phys. 2024 Dec 10;52(3):1693–705. doi: 10.1002/mp.17563 (PMC11880662; doi:10.1002/mp.17563)
Supplement: Supplementary file 1 — Supporting Information [file MP-52-1693-s001.zip]

Archive with 11 entries (11 files):
- Supplementary 1.docx
- Supplementary 2.docx
- Supplementary 3.docx
- Supplementary 4 Figure 1.gif
- Supplementary 4 Figure 2.gif
- Supplementary 4 Figure 3.gif
- Supplementary 4 Figure 4.gif
- Supplementary 4 Figure 5.gif
- Supplementary 4 Figure 6.gif
- Supplementary 5.docx
- Supplementary 6.docx
